# Supplementary material for: Selection and maintenance of mobile linezolid-resistance genes and plasmids carrying them in the presence of florfenicol, an animal-specific antimicrobial
Source: Access Microbiol. 2025 Apr 8;7(4):000997.v3. doi: 10.1099/acmi.0.000997.v3 (PMC12282029; doi:10.1099/acmi.0.000997.v3)
Supplement: Uncited Table S1. [file acmi-7-00997-s001.xlsx]

## Sheet: Sheet1
Table S1. Primers used for cloning in this study
Target	amplicon (bp)	Sequence (5'-3')	Reference
optrA	2514	CGGGATCCCGGCAAACTCAAAAGGTC	13
		TCTAGATCACAAAGTTACTTCACATCCGTGT	in this study
poxtA	2375	GATCCGATTCATCGTCATTCCTCCTGC	14
		TCTAGAAACGAGTATAGCTATCCTATCGGC	in this study
cfr	1653	GACTGTCGACCTTCCACCCAGTAGTCCATTCA	in this study
		TCTGTCTAGATGGGTCATGTAAAAGTCCTCCT	in this study
